# Supplementary material for: Size Effect in Hybrid TiO2:Au Nanostars for Photocatalytic Water Remediation Applications
Source: Int J Mol Sci. 2022 Nov 8;23(22):13741. doi: 10.3390/ijms232213741 (PMC9692482; doi:10.3390/ijms232213741)
Supplement: Supplementary file 1 [file ijms-23-13741-s001.zip]

Archive with 1 entries (1 files):
- ijms-2005068-supplementary.pdf
